# Supplementary material for: ECE-CYC1 Transcription Factor CmCYC1a May Interact with CmCYC2 in Regulating Flower Symmetry and Stamen Development in Chrysanthemum morifolium
Source: Genes (Basel). 2025 Jan 26;16(2):152. doi: 10.3390/genes16020152 (PMC11855172; doi:10.3390/genes16020152)
Supplement: Supplementary file 1 [file genes-16-00152-s001.zip]

Archive with 1 entries (1 files):
- genes-3437764-supplementary.pdf
